# Supplementary material for: Inhibition of expression of the circadian clock gene Period causes metabolic abnormalities including repression of glycometabolism in Bombyx mori cells
Source: Sci Rep. 2017 Apr 10;7:46258. doi: 10.1038/srep46258 (PMC5385517; doi:10.1038/srep46258)
Supplement: Original data for figure 4 [file srep46258-s2.csv]

compoundA	compoundB	correlation	fdr
3-Hydroxypropanoic acid	2-Hydroxyglutaric acid	0.913753211	5.30E-05
4-Hydroxybutanoic acid	2-Hydroxyglutaric acid	0.972698271	1.32E-07
9-(Z)-Hexadecenoic acid	2-Hydroxyglutaric acid	-0.957526863	1.11E-06
Adenosine	2-Hydroxyglutaric acid	-0.888293147	0.000218107
Aspartic acid	2-Hydroxyglutaric acid	-0.972972095	1.32E-07
Citric acid	2-Hydroxyglutaric acid	0.974896371	8.75E-08
Cysteine	2-Hydroxyglutaric acid	-0.950591981	3.04E-06
Inositol-1-phosphate	2-Hydroxyglutaric acid	-0.916652143	4.63E-05
Lactic acid	2-Hydroxyglutaric acid	0.970982134	1.61E-07
Mannitol	2-Hydroxyglutaric acid	-0.929138541	2.03E-05
Oxalic acid	2-Hydroxyglutaric acid	0.980632246	2.65E-08
Pyruvic acid	2-Hydroxyglutaric acid	0.982325912	1.68E-08
Tryptophan	2-Hydroxyglutaric acid	0.887004435	0.000232951
Uracil	2-Hydroxyglutaric acid	-0.961378098	7.36E-07
Uric acid	2-Hydroxyglutaric acid	0.914545238	5.13E-05
Aconitic acid	2-Hydroxyglutaric acid	0.828615487	0.001599584
Threitol	2-Hydroxyglutaric acid	0.898408353	0.000131365
Glutathione	2-Hydroxyglutaric acid	0.833968163	0.001384204
Adenosine-5-monophosphate	2-Hydroxyglutaric acid	-0.871028125	0.000442781
Xanthine	2-Hydroxyglutaric acid	-0.8191939	0.00194991
Xanthosine	2-Hydroxyglutaric acid	-0.821916699	0.0018117
Malic acid	2-Hydroxyglutaric acid	0.867793739	0.000492696
Lysine	2-Hydroxyglutaric acid	0.869143546	0.000471832
4-Hydroxybutanoic acid	3-Hydroxypropanoic acid	0.941410363	7.56E-06
9-(Z)-Hexadecenoic acid	3-Hydroxypropanoic acid	-0.844778538	0.000991073
Aspartic acid	3-Hydroxypropanoic acid	-0.913260281	5.45E-05
Citric acid	3-Hydroxypropanoic acid	0.860831678	0.000632246
Cysteine	3-Hydroxypropanoic acid	-0.884601653	0.000257584
Lactic acid	3-Hydroxypropanoic acid	0.945390821	5.40E-06
Mannitol	3-Hydroxypropanoic acid	-0.898940563	0.000128015
Oxalic acid	3-Hydroxypropanoic acid	0.897750556	0.000135907
Pyruvic acid	3-Hydroxypropanoic acid	0.917639077	4.39E-05
Tryptophan	3-Hydroxypropanoic acid	0.820229173	0.001896134
Uracil	3-Hydroxypropanoic acid	-0.864585102	0.000551363
Uric acid	3-Hydroxypropanoic acid	0.827923298	0.001599584
Xanthosine	3-Hydroxypropanoic acid	-0.801802814	0.003057978
Alanine	3-Hydroxypropanoic acid	0.849330425	0.000898
2-Chloroadenosine	3-Hydroxypropanoic acid	-0.806131721	0.002741319
9-(Z)-Hexadecenoic acid	4-Hydroxybutanoic acid	-0.931024313	1.74E-05
Adenosine	4-Hydroxybutanoic acid	-0.826240063	0.001670999
Aspartic acid	4-Hydroxybutanoic acid	-0.966148257	4.01E-07
Citric acid	4-Hydroxybutanoic acid	0.941390991	7.56E-06
Cysteine	4-Hydroxybutanoic acid	-0.931885421	1.66E-05
Inositol-1-phosphate	4-Hydroxybutanoic acid	-0.883884549	0.000266372
Lactic acid	4-Hydroxybutanoic acid	0.977620065	4.34E-08
Mannitol	4-Hydroxybutanoic acid	-0.923829257	2.92E-05
Oxalic acid	4-Hydroxybutanoic acid	0.971460998	1.56E-07
Pyruvic acid	4-Hydroxybutanoic acid	0.988123119	1.32E-09
Tryptophan	4-Hydroxybutanoic acid	0.85947293	0.00065539
Uracil	4-Hydroxybutanoic acid	-0.9333902	1.45E-05
Uric acid	4-Hydroxybutanoic acid	0.935388148	1.33E-05
Aconitic acid	4-Hydroxybutanoic acid	0.867695808	0.000492696
Threitol	4-Hydroxybutanoic acid	0.862024844	0.000609968
Adenosine-5-monophosphate	4-Hydroxybutanoic acid	-0.824682653	0.001706612
Xanthine	4-Hydroxybutanoic acid	-0.816393554	0.00210234
Inosine	4-Hydroxybutanoic acid	0.819469512	0.00193668
Xanthosine	4-Hydroxybutanoic acid	-0.832807124	0.001417621
Alanine	4-Hydroxybutanoic acid	0.828226864	0.001599584
Threonine	4-Hydroxybutanoic acid	0.829172373	0.001582335
Adenosine	9-(Z)-Hexadecenoic acid	0.869939387	0.000459315
Aspartic acid	9-(Z)-Hexadecenoic acid	0.961653769	7.36E-07
Citric acid	9-(Z)-Hexadecenoic acid	-0.926718056	2.43E-05
Cysteine	9-(Z)-Hexadecenoic acid	0.894168198	0.000166593
Inositol-1-phosphate	9-(Z)-Hexadecenoic acid	0.958343983	1.08E-06
Lactic acid	9-(Z)-Hexadecenoic acid	-0.934485734	1.37E-05
Mannitol	9-(Z)-Hexadecenoic acid	0.904297233	9.43E-05
Oxalic acid	9-(Z)-Hexadecenoic acid	-0.943429291	6.37E-06
Pyruvic acid	9-(Z)-Hexadecenoic acid	-0.95862323	1.08E-06
Tryptophan	9-(Z)-Hexadecenoic acid	-0.837547719	0.001252955
Uracil	9-(Z)-Hexadecenoic acid	0.957883716	1.08E-06
Uric acid	9-(Z)-Hexadecenoic acid	-0.878366411	0.000324912
Aconitic acid	9-(Z)-Hexadecenoic acid	-0.825115979	0.001701821
Threitol	9-(Z)-Hexadecenoic acid	-0.848828435	0.000899667
Adenosine-5-monophosphate	9-(Z)-Hexadecenoic acid	0.904908538	9.20E-05
Ketoglutaric acid	9-(Z)-Hexadecenoic acid	0.824435174	0.001716678
5-phosphoribosyl-1-diphosphate	9-(Z)-Hexadecenoic acid	-0.818291247	0.002001576
1,6-Anhydro-beta-D-glucose	9-(Z)-Hexadecenoic acid	0.818814158	0.001970552
Cholesterol	9-(Z)-Hexadecenoic acid	0.813711047	0.002268388
Aspartic acid	Adenosine	0.901237309	0.000112899
Citric acid	Adenosine	-0.838574409	0.001206831
Cysteine	Adenosine	0.908334553	7.49E-05
Inositol-1-phosphate	Adenosine	0.893917561	0.000167733
Lactic acid	Adenosine	-0.882330477	0.000286625
Mannitol	Adenosine	0.919910252	3.83E-05
Oxalic acid	Adenosine	-0.886761129	0.000232973
Pyruvic acid	Adenosine	-0.852623522	0.0008183
Tryptophan	Adenosine	-0.800504923	0.00315537
Uracil	Adenosine	0.935014725	1.35E-05
Glutathione	Adenosine	-0.865071356	0.000541527
Ketoglutaric acid	Adenosine	0.827917874	0.001599584
Malic acid	Adenosine	-0.84926343	0.000898
Nicotinic acid	Adenosine	0.873590767	0.000397749
Monomethylphosphate	Adenosine	0.91496861	5.11E-05
Serine	Adenosine	-0.815244853	0.002175914
Citric acid	Aspartic acid	-0.924151659	2.92E-05
Cysteine	Aspartic acid	0.958063304	1.08E-06
Inositol-1-phosphate	Aspartic acid	0.920394719	3.72E-05
Lactic acid	Aspartic acid	-0.988422632	1.32E-09
Mannitol	Aspartic acid	0.958251119	1.08E-06
Oxalic acid	Aspartic acid	-0.963253677	6.11E-07
Pyruvic acid	Aspartic acid	-0.977617383	4.34E-08
Tryptophan	Aspartic acid	-0.893594623	0.00016966
Uracil	Aspartic acid	0.9792732	3.64E-08
Uric acid	Aspartic acid	-0.886591733	0.000232973
Aconitic acid	Aspartic acid	-0.893274367	0.000171583
Threitol	Aspartic acid	-0.823079169	0.001764126
Glutathione	Aspartic acid	-0.842147589	0.001067823
Adenosine-5-monophosphate	Aspartic acid	0.823340654	0.001752881
Xanthine	Aspartic acid	0.827315986	0.001621422
Inosine	Aspartic acid	-0.836726904	0.001274647
Xanthosine	Aspartic acid	0.825971186	0.001682142
Alanine	Aspartic acid	-0.829690456	0.00155695
Ketoglutaric acid	Aspartic acid	0.823565185	0.001748238
Nicotinic acid	Aspartic acid	0.816877425	0.002085538
Monomethylphosphate	Aspartic acid	0.810282648	0.002471858
Serine	Aspartic acid	-0.821164429	0.001850282
5-phosphoribosyl-1-diphosphate	Aspartic acid	-0.803532064	0.002929398
Cysteine	Citric acid	-0.91448462	5.13E-05
Inositol-1-phosphate	Citric acid	-0.895267546	0.000158194
Lactic acid	Citric acid	0.919269562	3.99E-05
Mannitol	Citric acid	-0.851240218	0.000844444
Oxalic acid	Citric acid	0.947778106	4.08E-06
Pyruvic acid	Citric acid	0.944220245	5.93E-06
Tryptophan	Citric acid	0.854324818	0.000776143
Uracil	Citric acid	-0.904120505	9.43E-05
Uric acid	Citric acid	0.88159281	0.000291623
Threitol	Citric acid	0.91229558	5.81E-05
Adenosine-5-monophosphate	Citric acid	-0.872603059	0.000416119
Malic acid	Citric acid	0.904150546	9.43E-05
Lysine	Citric acid	0.917079091	4.53E-05
Glyceric acid-3-phosphate	Citric acid	0.88028276	0.000302954
Threonic acid	Citric acid	0.852814972	0.0008183
Inositol-1-phosphate	Cysteine	0.852125227	0.000827464
Lactic acid	Cysteine	-0.964320302	5.22E-07
Mannitol	Cysteine	0.923860908	2.92E-05
Oxalic acid	Cysteine	-0.936202586	1.26E-05
Pyruvic acid	Cysteine	-0.9342888	1.37E-05
Tryptophan	Cysteine	-0.922445714	3.16E-05
Uracil	Cysteine	0.938552201	1.02E-05
Uric acid	Cysteine	-0.850871563	0.000853943
Aconitic acid	Cysteine	-0.861852467	0.000611553
Threitol	Cysteine	-0.843681455	0.001017164
Xanthine	Cysteine	0.870164871	0.000459147
Inosine	Cysteine	-0.802660763	0.002997819
Xanthosine	Cysteine	0.878244877	0.000324912
Alanine	Cysteine	-0.816255748	0.002106242
Malic acid	Cysteine	-0.832781971	0.001417621
Nicotinic acid	Cysteine	0.847404182	0.000939646
Lysine	Cysteine	-0.8406896	0.001120387
Serine	Cysteine	-0.832891166	0.001417621
2-Chloroadenosine	Cysteine	0.830841482	0.001517174
Lactic acid	Inositol-1-phosphate	-0.881546974	0.000291623
Mannitol	Inositol-1-phosphate	0.85933876	0.00065539
Oxalic acid	Inositol-1-phosphate	-0.909332395	7.06E-05
Pyruvic acid	Inositol-1-phosphate	-0.907928288	7.64E-05
Uracil	Inositol-1-phosphate	0.927843153	2.22E-05
Uric acid	Inositol-1-phosphate	-0.843003273	0.001038939
Adenosine-5-monophosphate	Inositol-1-phosphate	0.801981449	0.003048435
Monomethylphosphate	Inositol-1-phosphate	0.815086126	0.002181518
5-phosphoribosyl-1-diphosphate	Inositol-1-phosphate	-0.827965558	0.001599584
1,6-Anhydro-beta-D-glucose	Inositol-1-phosphate	0.830164254	0.001534501
Cholesterol	Inositol-1-phosphate	0.89455682	0.000164022
Mannitol	Lactic acid	-0.961996078	7.36E-07
Oxalic acid	Lactic acid	0.965718567	4.16E-07
Pyruvic acid	Lactic acid	0.977867663	4.34E-08
Tryptophan	Lactic acid	0.91399461	5.27E-05
Uracil	Lactic acid	-0.959648311	9.49E-07
Uric acid	Lactic acid	0.889147043	0.000214463
Aconitic acid	Lactic acid	0.888978481	0.000214463
Threitol	Lactic acid	0.822991312	0.001764156
Glutathione	Lactic acid	0.828634501	0.001599584
Adenosine-5-monophosphate	Lactic acid	-0.812024236	0.002376476
Xanthine	Lactic acid	-0.833074093	0.001417393
Inosine	Lactic acid	0.855601788	0.000739827
Xanthosine	Lactic acid	-0.845658362	0.000973125
Alanine	Lactic acid	0.87721014	0.000339048
Ketoglutaric acid	Lactic acid	-0.820895076	0.001862598
Serine	Lactic acid	0.833591282	0.001399518
2-Chloroadenosine	Lactic acid	-0.824947059	0.001702394
Oxalic acid	Mannitol	-0.944833994	5.64E-06
Pyruvic acid	Mannitol	-0.938339829	1.02E-05
Tryptophan	Mannitol	-0.859843194	0.000650771
Uracil	Mannitol	0.970800996	1.61E-07
Aconitic acid	Mannitol	-0.880702436	0.000298099
Glutathione	Mannitol	-0.846322477	0.000964298
Inosine	Mannitol	-0.855710626	0.000739827
Alanine	Mannitol	-0.886622727	0.000232973
Ketoglutaric acid	Mannitol	0.906026542	8.67E-05
Nicotinic acid	Mannitol	0.823998809	0.001729108
Monomethylphosphate	Mannitol	0.852550209	0.0008183
Serine	Mannitol	-0.880929768	0.000296494
5-phosphoribosyl-1-diphosphate	Mannitol	-0.809435904	0.002522319
Gluconic acid	Mannitol	0.843608022	0.001017164
Pyruvic acid	Oxalic acid	0.98984617	8.87E-10
Tryptophan	Oxalic acid	0.869432271	0.000468372
Uracil	Oxalic acid	-0.966899157	3.63E-07
Uric acid	Oxalic acid	0.903189778	9.97E-05
Aconitic acid	Oxalic acid	0.845664024	0.000973125
Threitol	Oxalic acid	0.847468257	0.000939646
Glutathione	Oxalic acid	0.856391966	0.000724608
Adenosine-5-monophosphate	Oxalic acid	-0.844741583	0.000991073
Ketoglutaric acid	Oxalic acid	-0.834290862	0.001371957
Malic acid	Oxalic acid	0.810808957	0.002442927
Monomethylphosphate	Oxalic acid	-0.808741093	0.002567712
Lysine	Oxalic acid	0.813892245	0.002260835
5-phosphoribosyl-1-diphosphate	Oxalic acid	0.802479982	0.003007436
1,6-Anhydro-beta-D-glucose	Oxalic acid	-0.83062309	0.001518747
Threonine	Oxalic acid	0.804422677	0.002870452
Tryptophan	Pyruvic acid	0.877256811	0.000339048
Uracil	Pyruvic acid	-0.961323082	7.36E-07
Uric acid	Pyruvic acid	0.929234505	2.03E-05
Aconitic acid	Pyruvic acid	0.869041026	0.000471832
Threitol	Pyruvic acid	0.866380513	0.000513648
Glutathione	Pyruvic acid	0.821962118	0.0018117
Adenosine-5-monophosphate	Pyruvic acid	-0.859233379	0.00065539
Xanthine	Pyruvic acid	-0.825543523	0.001690397
Inosine	Pyruvic acid	0.827421427	0.001620592
Xanthosine	Pyruvic acid	-0.827858686	0.001599584
Alanine	Pyruvic acid	0.806373298	0.002735891
Ketoglutaric acid	Pyruvic acid	-0.816606283	0.002099252
1,6-Anhydro-beta-D-glucose	Pyruvic acid	-0.807803988	0.002627748
Threonine	Pyruvic acid	0.830709994	0.001518747
Uracil	Tryptophan	-0.867790282	0.000492696
Aconitic acid	Tryptophan	0.840209424	0.001133523
Adenosine-5-monophosphate	Tryptophan	-0.8127563	0.00233088
Xanthine	Tryptophan	-0.870070815	0.000459147
Inosine	Tryptophan	0.843688607	0.001017164
Xanthosine	Tryptophan	-0.850658953	0.000857905
Nicotinic acid	Tryptophan	-0.859089792	0.000656311
Lysine	Tryptophan	0.851338387	0.000844444
Serine	Tryptophan	0.840273976	0.001133523
2-Chloroadenosine	Tryptophan	-0.822098494	0.001811181
Uric acid	Uracil	-0.852484524	0.0008183
Aconitic acid	Uracil	-0.879536092	0.000309394
Glutathione	Uracil	-0.882989526	0.000278215
Adenosine-5-monophosphate	Uracil	0.806652367	0.00272338
Xanthine	Uracil	0.803043425	0.00296859
Inosine	Uracil	-0.830409765	0.001525659
Alanine	Uracil	-0.813025653	0.002316086
Ketoglutaric acid	Uracil	0.879516602	0.000309394
Nicotinic acid	Uracil	0.859333932	0.00065539
Monomethylphosphate	Uracil	0.8564803	0.000724608
Serine	Uracil	-0.845199525	0.000987654
5-phosphoribosyl-1-diphosphate	Uracil	-0.871198893	0.000441751
1,6-Anhydro-beta-D-glucose	Uracil	0.824767411	0.001706612
homoserine	Uracil	0.811926484	0.002377527
Gluconic acid	Uracil	0.801388085	0.003091121
Aconitic acid	Uric acid	0.807804108	0.002627748
Threitol	Uric acid	0.892144918	0.000180931
Xanthosine	Uric acid	-0.816486061	0.002101817
Threonine	Uric acid	0.871327937	0.000441687
Xanthine	Aconitic acid	-0.845106483	0.000987654
Inosine	Aconitic acid	0.9007864	0.000115283
Alanine	Aconitic acid	0.835749865	0.00132019
Serine	Aconitic acid	0.845841885	0.000973125
Gluconic acid	Aconitic acid	-0.803681433	0.002929109
2-methyl-Fumaric acid	Aconitic acid	0.922505617	3.16E-05
Glucose-6-phosphate	Aconitic acid	0.855841577	0.000739302
Adenosine-5-monophosphate	Threitol	-0.888248444	0.000218107
Xanthosine	Threitol	-0.853325069	0.00080382
Malic acid	Threitol	0.82559979	0.001690397
Lysine	Threitol	0.918532133	4.13E-05
Threonic acid	Threitol	0.933531642	1.45E-05
Phenylalanine	Threitol	0.862480044	0.000600184
Ketoglutaric acid	Glutathione	-0.810710907	0.002443023
Nicotinic acid	Glutathione	-0.878943503	0.00031709
Monomethylphosphate	Glutathione	-0.848913729	0.000899667
Serine	Glutathione	0.823974729	0.001729108
5-phosphoribosyl-1-diphosphate	Glutathione	0.833169222	0.001417393
Lysine	Adenosine-5-monophosphate	-0.853956938	0.000785193
Inosine	Xanthine	-0.885218143	0.000250498
Xanthosine	Xanthine	0.924570203	2.86E-05
2-Chloroadenosine	Xanthine	0.847115993	0.000947106
Adenine	Xanthine	0.949493587	3.43E-06
Xanthosine	Inosine	-0.806121707	0.002741319
Alanine	Inosine	0.860225081	0.00064265
Serine	Inosine	0.827859759	0.001599584
2-Chloroadenosine	Inosine	-0.800969243	0.003116676
Gluconic acid	Inosine	-0.824135542	0.001729108
2-methyl-Fumaric acid	Inosine	0.868513167	0.000481606
Glucose-6-phosphate	Inosine	0.911841691	5.95E-05
2-Chloroadenosine	Xanthosine	0.948994696	3.57E-06
Adenine	Xanthosine	0.909289241	7.06E-05
Uridine monophosphate (UMP)	Xanthosine	0.846744061	0.000953797
Ketoglutaric acid	Alanine	-0.804744184	0.002853567
Serine	Alanine	0.873826802	0.000395454
Gluconic acid	Alanine	-0.846839368	0.000953797
2-methyl-Fumaric acid	Alanine	0.857980251	0.000680357
Glucose-6-phosphate	Alanine	0.824927628	0.001702394
Sucrose	Alanine	0.847608507	0.000939646
Valine	Alanine	0.837133646	0.001258954
Monomethylphosphate	Ketoglutaric acid	0.863066435	0.0005868
Serine	Ketoglutaric acid	-0.831696272	0.001473298
5-phosphoribosyl-1-diphosphate	Ketoglutaric acid	-0.841681361	0.00108423
1,6-Anhydro-beta-D-glucose	Ketoglutaric acid	0.845703006	0.000973125
Gluconic acid	Ketoglutaric acid	0.942370415	7.06E-06
Flavin adenine dinucleotide (FAD)	Ketoglutaric acid	-0.810094774	0.002480609
Lysine	Malic acid	0.888619006	0.000216897
Glyceric acid-3-phosphate	Malic acid	0.849082649	0.000898
Threonic acid	Malic acid	0.825236678	0.001699879
Guanosine	Malic acid	-0.825477004	0.001690397
Serine	Nicotinic acid	-0.888946712	0.000214463
Serine	Monomethylphosphate	-0.817593932	0.002039402
Glyceric acid-3-phosphate	Lysine	0.849091828	0.000898
Threonic acid	Lysine	0.915580809	4.93E-05
Gluconic acid	Serine	-0.86146301	0.000619549
2-methyl-Fumaric acid	Serine	0.881356299	0.000291623
Sucrose	Serine	0.880127013	0.000303394
Gluconic acid	5-phosphoribosyl-1-diphosphate	-0.809051156	0.00254815
Flavin adenine dinucleotide (FAD)	5-phosphoribosyl-1-diphosphate	0.825599134	0.001690397
Adenine	2-Chloroadenosine	0.828172445	0.001599584
Uridine monophosphate (UMP)	2-Chloroadenosine	0.808186233	0.002608815
Phosphoric acid	homoserine	0.806347728	0.002735891
2-methyl-Fumaric acid	Gluconic acid	-0.846281588	0.000964298
Glucose-6-phosphate	Gluconic acid	-0.826798618	0.00164762
Flavin adenine dinucleotide (FAD)	Gluconic acid	-0.804399073	0.002870452
Sucrose	Gluconic acid	-0.826395273	0.001667014
Glucose-6-phosphate	2-methyl-Fumaric acid	0.899972558	0.000120625
Sucrose	2-methyl-Fumaric acid	0.834835947	0.0013531
2-methyl-Butanedioic acid	2-methyl-Fumaric acid	0.834321439	0.001371957
Threonic acid	Glyceric acid-3-phosphate	0.837204993	0.001258954
Glycerol-3-phosphate	Glyceric acid-3-phosphate	0.860802472	0.000632246
Phenylalanine	Threonic acid	0.842505157	0.001056388
Glycerol-3-phosphate	Threonic acid	0.866697252	0.000511679
Erythrose	Threonic acid	0.818064928	0.002011629
Fumaric acid	Threonic acid	0.819676757	0.001928267
Uridine monophosphate (UMP)	Uridine 5-diphosphoglucuronic acid	0.860575914	0.000635552
Adenylosuccinate	Uridine 5-diphosphoglucuronic acid	0.855116606	0.000752541
Adenylosuccinate	Uridine monophosphate (UMP)	0.923219383	3.04E-05
dTMP	Uridine monophosphate (UMP)	0.916267753	4.72E-05
Valine	Sucrose	0.928705812	2.08E-05
Fructose-6-phosphate	Sucrose	-0.851547539	0.000844444
2-methyl-Butanedioic acid	Sucrose	0.835060716	0.001346953
Proline	Sucrose	0.931461811	1.70E-05
Gallic acid	Sucrose	0.821718156	0.001819106
Glycerol	Sucrose	0.803617835	0.002929109
Ornithine	Glutamine	0.866179407	0.000515743
Tyrosine	Glutamine	0.876775026	0.00034244
Asparagine	Glutamine	0.812542021	0.002341303
Fructose	Glutamine	0.809501052	0.002522319
Ornithine	Phenylalanine	0.820310354	0.001896134
Glutamic acid	Phenylalanine	-0.811131895	0.002429058
Tyrosine	Phenylalanine	0.914649129	5.13E-05
Methionine	Phenylalanine	0.86391592	0.000566369
Asparagine	Phenylalanine	0.849595606	0.000894676
Arabinitol	Phenylalanine	0.844622672	0.000991073
Ribitol	Phenylalanine	0.844622672	0.000991073
Glutamic acid	Ornithine	-0.837345243	0.001258197
Tyrosine	Ornithine	0.858004689	0.000680357
Arginine	Ornithine	0.97152102	1.56E-07
Asparagine	Ornithine	0.814273715	0.002237646
Arginine	Glutamic acid	-0.81079632	0.002442927
Erythrose	Glycerol-3-phosphate	0.905329585	9.02E-05
Asparagine	Tyrosine	0.918664575	4.13E-05
Arabinitol	Tyrosine	0.866577387	0.000511679
Ribitol	Tyrosine	0.866577387	0.000511679
Fructose-6-phosphate	Valine	-0.828521907	0.001599584
2-methyl-Butanedioic acid	Valine	0.858509719	0.000670801
Proline	Valine	0.935361207	1.33E-05
Glycerol	Valine	0.801192701	0.003102464
2-methyl-Butanedioic acid	Fructose-6-phosphate	-0.851232588	0.000844444
Proline	Fructose-6-phosphate	-0.841396153	0.00109264
Gallic acid	Fructose-6-phosphate	-0.848197758	0.000920418
Gallic acid	2-methyl-Butanedioic acid	0.805724442	0.002770088
Urea	Proline	-0.822253287	0.00180672
Gallic acid	Proline	0.8278687	0.001599584
Glycerol	Proline	0.874939382	0.000375328
dTMP	Adenylosuccinate	0.892328084	0.00018045
Pyroglutamic acid	Methionine	-0.811512172	0.002404585
octadecanoic acid	2,4,6-Tri-tert.-butylbenzenethiol	0.876831174	0.00034244
1-Monohexadecanoylglycerol	Nonanoic acid	0.934635162	1.37E-05
myo-inositol	Asparagine	0.835048616	0.001346953
Ribitol	Arabinitol	1	0
myo-inositol	Arabinitol	0.881436586	0.000291623
myo-inositol	Ribitol	0.881436586	0.000291623
9-(Z)-Octadecenoic acid	Eicosanoic acid	0.843683064	0.001017164
Niacinamide	L-Ascorbic acid	-0.823500454	0.001748238
Hexadecanoic acid	octadecanoic acid	0.925356567	2.71E-05
