# Supplementary material for: Inhibition of expression of the circadian clock gene Period causes metabolic abnormalities including repression of glycometabolism in Bombyx mori cells
Source: Sci Rep. 2017 Apr 10;7:46258. doi: 10.1038/srep46258 (PMC5385517; doi:10.1038/srep46258)
Supplement: Original data for figure 5 [file srep46258-s3.csv]

	Total	Expected	Hits	Raw p	-log(p)	Holm adjust	FDR	Impact
Purine metabolism	68	2.2075	10	3.4146e-05	10.285	0.0027999	0.0027999	0.11978
Alanine, aspartate and glutamate metabolism	24	0.77911	4	0.0064201	5.0483	0.52003	0.26322	0.08544
beta-Alanine metabolism	17	0.55187	3	0.015828	4.146	1	0.32997	0.03704
Glycine, serine and threonine metabolism	31	1.0064	4	0.016096	4.1292	1	0.32997	0.23848
Citrate cycle (TCA cycle)	20	0.64926	3	0.024789	3.6974	1	0.40653	0.19339
Cysteine and methionine metabolism	27	0.8765	3	0.054314	2.913	1	0.74228	0.18697
Pantothenate and CoA biosynthesis	15	0.48694	2	0.082798	2.4913	1	0.84733	0
Lysine biosynthesis	4	0.12985	1	0.12379	2.0892	1	0.84733	0
Propanoate metabolism	20	0.64926	2	0.13541	1.9995	1	0.84733	0.13793
Pyrimidine metabolism	41	1.331	3	0.14499	1.9311	1	0.84733	0.21142
D-Glutamine and D-glutamate metabolism	5	0.16231	1	0.15231	1.8818	1	0.84733	0
Biotin metabolism	5	0.16231	1	0.15231	1.8818	1	0.84733	0
Butanoate metabolism	22	0.71418	2	0.15815	1.8442	1	0.84733	0
Pyruvate metabolism	23	0.74665	2	0.16979	1.7732	1	0.84733	0.18375
Cyanoamino acid metabolism	6	0.19478	1	0.17993	1.7152	1	0.84733	0
Linoleic acid metabolism	6	0.19478	1	0.17993	1.7152	1	0.84733	0
Aminoacyl-tRNA biosynthesis	69	2.2399	4	0.18195	1.704	1	0.84733	0.12903
Glycolysis or Gluconeogenesis	26	0.84404	2	0.20548	1.5824	1	0.84733	0.09891
Glutathione metabolism	26	0.84404	2	0.20548	1.5824	1	0.84733	0.36451
Thiamine metabolism	7	0.22724	1	0.20667	1.5767	1	0.84733	0
Taurine and hypotaurine metabolism	8	0.2597	1	0.23255	1.4587	1	0.88014	0
alpha-Linolenic acid metabolism	9	0.29217	1	0.2576	1.3563	1	0.88014	0
Ascorbate and aldarate metabolism	9	0.29217	1	0.2576	1.3563	1	0.88014	0.4
Methane metabolism	9	0.29217	1	0.2576	1.3563	1	0.88014	0.4
Valine, leucine and isoleucine biosynthesis	11	0.35709	1	0.30534	1.1863	1	1	0
Nicotinate and nicotinamide metabolism	13	0.42202	1	0.35006	1.0496	1	1	0
Pentose and glucuronate interconversions	16	0.51941	1	0.41192	0.88693	1	1	0.26667
Glyoxylate and dicarboxylate metabolism	18	0.58433	1	0.44991	0.7987	1	1	0.25806
Starch and sucrose metabolism	19	0.6168	1	0.468	0.75928	1	1	0.10943
Sphingolipid metabolism	21	0.68172	1	0.50245	0.68826	1	1	0
Lysine degradation	23	0.74665	1	0.53471	0.62603	1	1	0
Inositol phosphate metabolism	28	0.90896	1	0.60667	0.49977	1	1	0
Glycerophospholipid metabolism	30	0.97389	1	0.6323	0.45839	1	1	0.13889
Steroid biosynthesis	35	1.1362	1	0.68944	0.37187	1	1	0.05394
Arachidonic acid metabolism	36	1.1687	1	0.69978	0.35699	1	1	0
Amino sugar and nucleotide sugar metabolism	37	1.2011	1	0.70978	0.3428	1	1	0.01756
Primary bile acid biosynthesis	46	1.4933	1	0.78629	0.24043	1	1	0.03698
Steroid hormone biosynthesis	72	2.3373	1	0.91273	0.091311	1	1	0.01689
